# Supplementary material for: The Effects of Catabolism Relationships of Leucine and Isoleucine with BAT2 Gene of Saccharomyces cerevisiae on High Alcohols and Esters
Source: Genes (Basel). 2022 Jun 30;13(7):1178. doi: 10.3390/genes13071178 (PMC9321263; doi:10.3390/genes13071178)
Supplement: Supplementary file 1 [file genes-13-01178-s001.zip]

Archive with 1 entries (1 files):
- genes-1655968-supplementary.pdf
